# Supplementary material for: Association between Total Dietary Phytochemical Intake and Cardiometabolic Health Outcomes—Results from a 10-Year Follow-Up on a Middle-Aged Cohort Population
Source: Nutrients. 2023 Nov 15;15(22):4793. doi: 10.3390/nu15224793 (PMC10674839; doi:10.3390/nu15224793)
Supplement: Supplementary file 1 [file nutrients-15-04793-s001.zip]

Archive with 1 entries (1 files):
- nutrients-2693256-supplementary.pdf
